# Supplementary material for: Annexin A2 Is Associated with Dietary Cholesterol-Induced Metabolic Dysregulation and the Progression of Hepatic Fibrosis
Source: Metabolites. 2026 May 15;16(5):331. doi: 10.3390/metabo16050331 (PMC13208583; doi:10.3390/metabo16050331)
Supplement: Supplementary file 1 [file metabolites-16-00331-s001.zip]

Archive with 1 entries (1 files):
- metabolites-4288476-supplementary.pdf
